# Supplementary material for: A Systematic Review of the Oral Health Status of Hemophilic Patients
Source: Children (Basel). 2025 Apr 10;12(4):490. doi: 10.3390/children12040490 (PMC12026125; doi:10.3390/children12040490)
Supplement: Supplementary file 1 [file children-12-00490-s001.zip]

Archive with 1 entries (1 files):
- children-3531233-supplementary.pdf
